# Supplementary material for: Identifying patterns of high intraoperative blood pressure variability in noncardiac surgery using explainable machine learning: a retrospective cohort study
Source: Ann Med. 2025 Jul 24;57(1):2537920. doi: 10.1080/07853890.2025.2537920 (PMC12291218; doi:10.1080/07853890.2025.2537920)
Supplement: Supplemental Material [file IANN_A_2537920_SM3678.zip]

Archive with 6 entries (5 files):
- suppl_data/
- suppl_data/IANN-2024-6094.R1-Supplementary_Table_S1-Clean.docx
- suppl_data/IANN-2024-6094.R1-Supplementary_Table_S2-Clean.docx
- suppl_data/Supplementary Figure S1.docx
- suppl_data/Supplementary Figure S2.docx
- suppl_data/Supplementary Material 1.docx
